# Supplementary material for: Research on self-adaptive height adjustment control of shearer based on deep deterministic policy gradient
Source: PLoS One. 2026 Jan 22;21(1):e0329347. doi: 10.1371/journal.pone.0329347 (PMC12826524; doi:10.1371/journal.pone.0329347)
Supplement: S2 Data — (XLS) [file pone.0329347.s002.xls]

## Sheet: Sheet2
	DDPG	combine	PID	SAC	DQN	TD3
0	0.0770171	0.000287849	0.548139	0.557512	0.278075	0.00895095
0.1	0.069672	0.000642982	0.500224	0.553869	0.165768	0.119254
0.2	0.0857273	0.000751856	0.413785	0.787015	0.408854	0.211904
0.3	0.0292675	0.000454957	0.337836	0.439102	0.23174	0.441679
0.4	0.247671	0.000790055	0.730821	0.669037	0.228353	0.410558
0.5	0.171295	0.000562088	0.729512	0.40803	0.357646	0.452165
0.6	0.404583	0.000450873	0.802099	0.0590788	0.27127	0.342365
0.7	0.385445	0.000160958	0.522399	0.731866	0.0231936	0.0119316
0.8	0.447758	0.000830159	0.252536	0.28858	0.264372	0.266027
0.9	0.0483258	4.46252e-05	0.736211	0.432885	0.0420154	0.424067
1	0.413862	0.000276389	0.926565	0.267514	0.316143	0.24019
1.1	0.261896	0.000894217	0.835482	0.156351	0.656174	0.322236
1.2	0.429581	0.000273237	0.226022	0.321661	0.325721	0.355095
1.3	0.18154	0.000389513	0.164044	0.208119	0.523409	0.427106
1.4	0.446914	0.000329643	0.799262	0.172364	0.534027	0.0346618
1.5	0.130177	0.000770781	0.381267	0.284927	0.659768	0.458608
1.6	0.0532087	0.000685091	0.736403	0.276625	0.258825	0.345118
1.7	0.327029	0.000715774	0.040346	0.639684	0.0941508	0.0979648
1.8	0.116137	0.000899188	0.15793	0.200588	0.634894	0.0770729
1.9	0.160598	0.000342564	0.412754	0.783597	0.691147	0.282025
2	0.093181	0.000903438	0.40123	0.785399	0.430056	0.188522
2.1	0.101978	0.000679528	0.633585	0.692912	0.63912	0.156545
2.2	0.453867	0.000711046	0.7415	0.616116	0.179542	0.0449992
2.3	0.0905179	0.000341029	0.300859	0.566805	0.456751	0.112255
2.4	0.238056	0.000519016	0.653671	0.528977	0.230646	0.119051
2.5	0.102118	0.000637865	0.343216	0.426474	0.215178	0.229155
2.6	0.23603	0.000621553	0.984971	0.529976	0.111349	0.0667578
2.7	0.00153581	0.000583413	0.0667147	0.355693	0.540585	0.200442
2.8	0.405994	0.00082773	0.841241	0.290622	0.0177921	0.245184
2.9	0.345119	4.24482e-05	0.0442137	0.452667	0.206086	0.0503316
3	0.463797	0.000612393	0.586377	0.611347	0.133248	0.305362
3.1	0.496488	0.000578121	0.0293112	0.734823	0.669732	0.154173
3.2	0.405666	0.000172701	0.00824779	0.694272	0.329119	0.323634
3.3	0.152067	0.000527758	0.825528	0.811689	0.147357	0.446628
3.4	0.30895	0.00035896	0.520914	0.0917115	0.25603	0.375355
3.5	0.420772	0.000977117	0.196884	0.736024	0.218542	0.431727
3.6	0.256475	0.000588457	0.015868	0.726818	0.184422	0.0136911
3.7	0.282927	0.000856741	0.769325	0.246107	0.00436972	0.48592
3.8	0.124643	0.000835681	0.698473	0.0438073	0.388016	0.468346
3.9	0.334384	5.2443e-05	0.399578	0.828643	0.499973	0.416563
4	0.449356	0.000540789	0.575545	0.111873	0.5971	0.321392
4.1	0.204306	0.000895808	0.90966	0.0720859	0.562895	0.10545
4.2	0.095579	0.000964928	0.406633	0.363507	0.288619	0.36895
4.3	0.391725	2.51812e-05	0.550729	0.354203	0.65424	0.10932
4.4	0.233534	0.000687299	0.457999	0.780918	0.667044	0.403466
4.5	0.25991	0.000589436	0.510357	0.358164	0.14654	0.467087
4.6	0.461025	0.000193307	0.888787	0.685698	0.46645	0.0433972
4.7	0.203429	0.000316196	0.480638	0.35367	0.0280845	0.124547
4.8	0.0373176	0.000188749	0.668471	0.697455	0.635514	0.046186
4.9	0.24993	0.000156864	0.332923	0.251759	0.210244	0.126953
5	0.281341	0.000734024	0.294001	0.644067	0.573575	0.486611
5.1	0.496833	0.00037998	0.493739	0.428537	0.245367	0.294878
5.2	0.175466	0.000956699	0.392059	0.203355	0.0498276	0.386329
5.3	0.044116	0.000311515	0.0364046	0.07407	0.223361	0.246541
5.4	0.348843	0.000788501	0.162548	0.38931	0.331004	0.442622
5.5	0.412749	0.000432632	0.15728	0.0321771	0.185413	0.149858
5.6	0.347098	2.46313e-05	0.824797	0.51035	0.174804	0.0867794
5.7	0.382629	0.000347567	0.177148	0.836921	0.23679	0.0495999
5.8	0.381101	0.000253749	0.171927	0.414221	0.363727	0.0556538
5.9	0.457908	0.000228381	0.1157	0.297935	0.368959	0.0130928
6	0.21326	3.23191e-05	0.494917	0.350568	0.415384	0.471082
6.1	0.276109	0.000825873	0.93792	0.362198	0.522028	0.388868
6.2	0.396036	0.000457954	0.193899	0.202521	0.496257	0.0560881
6.3	0.410646	0.000544109	0.943261	0.392047	0.636666	0.232546
6.4	0.287987	0.000160038	0.656024	0.753398	0.506673	0.342937
6.5	0.418408	0.000569904	0.38252	0.0289795	0.574222	0.499684
6.6	0.155374	8.22914e-05	0.17827	0.16977	0.22411	0.402309
6.7	0.349784	0.000707096	0.254701	0.0927629	0.616238	0.0914711
6.8	0.304453	0.000994536	0.54764	0.764549	0.175037	0.20665
6.9	0.293269	0.000797261	0.628319	0.508733	0.521054	0.0785738
7	0.0135804	0.000669014	0.0694034	0.0562773	0.0168531	0.313761
7.1	0.0950284	0.000278285	0.955582	0.787581	0.302092	0.375575
7.2	0.0392992	0.000290373	0.692751	0.218577	0.38776	0.183008
7.3	0.0384084	0.000776504	0.852284	0.330309	0.598027	0.313156
7.4	0.35376	0.000389154	0.718151	0.125819	0.432119	0.313801
7.5	0.021902	0.000365907	0.519763	0.0784246	0.0637515	0.434775
7.6	0.138441	1.85409e-05	0.538781	0.756532	0.451468	0.0384671
7.7	0.294282	0.000647994	0.23731	0.520809	0.557669	0.451778
7.8	0.145086	0.000455125	0.373387	0.285822	0.378698	0.337154
7.9	0.397878	0.000663933	0.671467	0.420301	0.553341	0.0936887
8	0.0979217	0.000819323	0.294077	0.44071	0.065683	0.323344
8.1	0.0678599	0.00010614	0.155964	0.419883	0.215528	0.199952
8.2	0.156948	0.000165129	0.585172	0.0489209	0.645929	0.228615
8.3	0.0840637	0.000894991	0.419671	0.397057	0.467943	0.114743
8.4	0.340487	3.71113e-05	0.979183	0.336906	0.566562	0.44971
8.5	0.0525143	0.000697139	0.940897	0.661878	0.429351	0.338936
8.6	0.115923	0.000468877	0.334645	0.0569103	0.00728141	0.191016
8.7	0.377228	0.000724787	0.480992	0.722827	0.620725	0.41119
8.8	0.0956472	0.000966868	0.837224	0.144327	0.0927152	0.230951
8.9	0.069405	0.000362623	0.360448	0.43248	0.338329	0.319045
9	0.409076	7.33486e-05	0.841463	0.172811	0.0387463	0.123271
9.1	0.398006	0.000531772	0.48197	0.0317752	0.420933	0.152321
9.2	0.246451	4.1733e-05	0.0683894	0.739482	0.17004	0.012785
9.3	0.278443	0.000920377	0.686834	0.124922	8.20815e-05	0.242647
9.4	0.245901	9.25181e-05	0.230996	0.121979	0.54306	0.375324
9.5	0.436121	0.000904713	0.917567	0.201743	0.0554357	0.285299
9.6	0.252685	0.00065225	0.170754	0.518319	0.409128	0.382009
9.7	0.307564	0.000793509	0.916223	0.709623	0.183823	0.296913
9.8	0.383166	0.000693146	0.383567	0.681434	0.419782	0.182925
9.9	0.388904	0.000392908	0.0186932	0.285993	0.180446	0.247718
10	0.148104	0.000792779	0.476627	0.771399	0.194761	0.41752
10.1	0.0235873	0.000554443	0.992518	0.375272	0.665489	0.158252
10.2	0.439265	0.000821394	0.159096	0.714669	0.468519	0.364998
10.3	0.2557	0.000898035	0.625082	0.137151	0.644423	0.180986
10.4	0.460208	0.000803392	0.869232	0.472211	0.658228	0.325091
10.5	0.469815	0.000189292	0.677484	0.111301	0.607817	0.280762
10.6	0.263189	0.000318042	0.827632	0.535442	0.0472081	0.328938
10.7	0.289647	0.000615212	0.595205	0.222857	0.336723	0.414734
10.8	0.134882	0.000373976	0.838615	0.686581	0.187591	0.327994
10.9	0.0418755	0.00032826	0.151265	0.136478	0.49173	0.281489
11	0.407236	0.000828536	0.0563311	0.512777	0.00195537	0.116342
11.1	0.274581	0.000273875	0.0154201	0.830864	0.449093	0.357054
11.2	0.148677	0.000650952	0.993013	0.158552	0.271147	0.196597
11.3	0.250195	0.000412643	0.863141	0.305793	0.577614	0.0354033
11.4	0.0996885	2.91241e-07	0.384757	0.457255	0.083924	0.233688
11.5	0.00361094	0.000370733	0.0170123	0.777272	0.0547704	0.188292
11.6	0.192807	0.000975336	0.814319	0.262172	0.210174	0.486272
11.7	0.213761	0.000614201	0.693489	0.0899825	0.119288	0.372873
11.8	0.110855	0.000581113	0.169022	0.257628	0.522238	0.119882
11.9	0.123276	0.000173456	0.965444	0.410204	0.152994	0.113919
12	0.199202	0.000994002	0.0820241	0.674402	0.251918	0.145598
12.1	0.173398	4.21184e-05	0.656702	0.425307	0.310113	0.224748
12.2	0.127706	0.000777138	0.604676	0.369254	0.238049	0.478893
12.3	0.448788	0.000266056	0.980039	0.148836	0.397047	0.456022
12.4	0.20963	0.000734916	0.0215207	0.445483	0.475923	0.486358
12.5	0.24391	0.000437469	0.890258	0.4249	0.290953	0.47233
12.6	0.231761	0.000376124	0.186455	0.279765	0.668468	0.137764
12.7	0.06242	0.000182823	0.358063	0.562829	0.354822	0.344614
12.8	0.24608	0.000240349	0.278564	0.731509	0.287746	0.124813
12.9	0.336827	0.000742056	0.952181	0.697692	0.541769	0.132908
13	0.198297	0.000520229	0.590995	0.164208	0.178281	0.272246
13.1	0.225554	0.000442561	0.555468	0.56653	0.413932	0.402831
13.2	0.21822	3.3042e-05	0.646159	0.786697	0.669447	0.434938
13.3	0.0602491	0.000943708	0.58663	0.750576	0.310703	0.390653
13.4	0.438324	0.000688566	0.839777	0.470991	0.668266	0.112794
13.5	0.191302	0.000340826	0.152431	0.827297	0.637815	0.186694
13.6	0.0691415	0.000567338	0.176711	0.455516	0.298169	0.0188383
13.7	0.260367	0.000243877	0.790471	0.599844	0.166647	0.349605
13.8	0.48861	0.000678615	0.508028	0.00798785	0.293328	0.361237
13.9	0.397257	0.000875785	0.156965	0.046406	0.52749	0.0817375
14	0.387735	0.000638358	0.348609	0.764073	0.387703	0.186339
14.1	0.0249508	0.000385039	0.696662	0.759191	0.589945	0.036782
14.2	0.467685	0.000399229	0.767221	0.70807	0.0529468	0.160085
14.3	0.103093	0.000604492	0.13222	0.252958	0.63805	0.402695
14.4	0.202819	3.28757e-05	0.703745	0.698619	0.306507	0.29127
14.5	0.0462637	0.00076997	0.209505	0.666319	0.467257	0.415015
14.6	0.328706	0.000733701	0.867506	0.153277	0.116421	0.0794494
14.7	0.466124	0.000581087	0.00510977	0.144674	0.0999988	0.388915
14.8	0.488191	0.000167383	0.429809	0.545943	0.327812	0.0231285
14.9	0.225197	0.000549266	0.895878	0.145935	0.0251495	0.233245
15	0.280735	0.000104403	0.850215	0.449869	0.612337	0.190736
15.1	0.461493	0.000511998	0.24268	0.11218	0.556711	0.0282652
15.2	0.482356	0.000620568	0.654306	0.638441	0.183052	0.0221436
15.3	0.302289	0.000776177	0.221181	0.133848	0.353769	0.155045
15.4	0.379417	0.00095782	0.330079	0.00413478	0.325176	0.107602
15.5	0.0276121	0.000553505	0.902346	0.766782	0.100334	0.266657
15.6	0.140652	0.000217954	0.953787	0.570106	0.143926	0.162992
15.7	0.45846	0.000909169	0.637444	0.691951	0.293892	0.302334
15.8	0.441368	0.000825276	0.736393	0.466417	0.32566	0.494098
15.9	0.153012	0.000810451	0.540315	0.805901	0.360194	0.0510106
16	0.469505	2.61972e-05	0.287028	0.118605	0.461552	0.146469
16.1	0.0514308	5.39352e-05	0.275681	0.836184	0.118577	0.0137598
16.2	0.252766	0.000828642	0.520844	0.445783	0.448993	0.27359
16.3	0.29036	0.000902921	0.0897006	0.0924475	0.00253942	0.264462
16.4	0.0707912	0.000386478	0.197176	0.483635	0.370768	0.0555598
16.5	0.237969	0.000567596	0.374575	0.170679	0.566464	0.0196808
16.6	0.0914236	0.000210511	0.370935	0.17175	0.400523	0.382736
16.7	0.156391	0.000802949	0.338823	0.126963	0.676947	0.495902
16.8	0.339987	0.000196823	0.748794	0.129259	0.220049	0.36239
16.9	0.365009	0.000597827	0.57259	0.519273	0.0418898	0.203716
17	0.202356	0.000609393	0.0559093	0.611588	0.526557	0.428479
17.1	0.309399	0.000254055	0.0825622	0.757384	0.0494827	0.498697
17.2	0.13697	0.000906099	0.9047	0.846819	0.242962	0.346997
17.3	0.374726	0.000415719	0.62814	0.746049	0.201199	0.278557
17.4	0.0323029	0.000606811	0.627304	0.625049	0.121978	0.0127147
17.5	0.230239	0.000963984	0.676524	0.697563	0.204245	0.266613
17.6	0.216613	0.000688128	0.260844	0.604758	0.308666	0.119081
17.7	0.18095	0.000142995	0.282894	0.632493	0.0960243	0.000554639
17.8	0.351104	0.000253193	0.531415	0.617534	0.627203	0.141831
17.9	0.434302	0.000138379	0.180204	0.306463	0.495754	0.342338
18	0.480594	0.000664527	0.728387	0.0148607	0.573098	0.483598
18.1	0.0805541	0.000763829	0.791788	0.156073	0.454447	0.355685
18.2	0.467962	0.000455895	0.933548	0.229568	0.62399	0.375951
18.3	0.347757	0.000241843	0.604742	0.721621	0.479339	0.279699
18.4	0.0684388	0.000205439	0.64334	0.609845	0.341081	0.245035
18.5	0.12392	0.000290359	0.150364	0.823814	0.174103	0.483604
18.6	0.184536	0.000482835	0.10378	0.675472	0.480054	0.146956
18.7	0.102153	9.11805e-05	0.210878	0.48172	0.253418	0.478575
18.8	0.281578	0.000894516	0.490937	0.313171	0.357454	0.289406
18.9	0.319875	2.3173e-06	0.827323	0.0680371	0.591466	0.0282741
19	0.103968	0.000436904	0.575793	0.72557	0.179414	0.00499878
19.1	0.460857	0.000507566	0.12933	0.819315	0.387792	0.256307
19.2	0.16492	0.000516719	0.746062	0.331747	0.0572712	0.360293
19.3	0.498473	0.000572078	0.493386	0.821777	0.615625	0.257466
19.4	0.458198	0.000678143	0.515133	0.517285	0.593551	0.372794
19.5	0.249911	0.000932625	0.251217	0.829715	0.491003	0.433008
19.6	0.430745	0.000603936	0.643172	0.259294	0.182199	0.00137291
19.7	0.137929	0.000992324	0.430171	0.303486	0.572101	0.450453
19.8	0.225892	0.000247255	0.43933	0.0573328	0.674485	0.198187
19.9	0.272074	0.000134052	0.766957	0.571788	0.173238	0.0643122
20	0.434175	0.00028783	0.8255	0.626565	0.356948	0.177854
20.1	0.0619044	0.000344323	0.529372	0.462604	0.468507	0.187854
20.2	0.459116	0.000847031	0.647398	0.276192	0.333789	0.352166
20.3	0.429131	0.00094433	0.0602438	0.10797	0.391462	0.225754
20.4	0.45946	0.000719601	0.283465	0.81303	0.61928	0.284037
20.5	0.1575	0.000245804	0.371069	0.673179	0.541133	0.295779
20.6	0.124598	0.000703131	0.281105	0.404058	0.440315	0.327226
20.7	0.189727	0.00074247	0.450963	0.610957	0.361463	0.377193
20.8	0.398016	0.000814288	0.436704	0.388413	0.230037	0.233488
20.9	0.338264	0.000501013	0.0710519	0.303921	0.28897	0.105152
21	0.225326	0.000566815	0.588275	0.559366	0.410768	0.369011
21.1	0.307286	0.000818807	0.837875	0.589918	0.518026	0.413219
21.2	0.0110938	0.000193739	0.307214	0.484453	0.635217	0.499283
21.3	0.0556135	0.00036621	0.0589439	0.458246	0.159571	0.142299
21.4	0.448751	0.000516214	0.786028	0.3924	0.6195	0.306315
21.5	0.294164	0.000833974	0.884106	0.61037	0.519868	0.293852
21.6	0.429216	0.000526653	0.0311498	0.135414	0.689636	0.115571
21.7	0.191466	0.000307696	0.421546	0.337672	0.315312	0.08648
21.8	0.0459721	0.000662774	0.785116	0.788077	0.565001	0.221937
21.9	0.0696468	9.42687e-05	0.139392	0.523463	0.290354	0.252281
22	0.14868	0.000153915	0.680181	0.474187	0.678247	0.458381
22.1	0.168251	0.00015611	0.748247	0.714651	0.346135	0.340399
22.2	0.361291	1.26363e-05	0.363878	0.000115465	0.625056	0.352633
22.3	0.414299	0.000318731	0.629457	0.672384	0.198126	0.155692
22.4	0.0714666	0.000107806	0.599062	0.110761	0.2297	0.0575585
22.5	0.298309	0.000998495	0.051534	0.575287	0.499363	0.09926
22.6	0.150496	0.000652323	0.347618	0.0979744	0.154869	0.0891511
22.7	0.343225	0.000870265	0.872386	0.112311	0.504347	0.461992
22.8	0.260679	0.000369746	0.109901	0.136922	0.0482088	0.16706
22.9	0.0215855	0.000885188	0.286989	0.187244	0.416369	0.183247
23	0.433883	0.000177772	0.521762	0.300445	0.285799	0.108812
23.1	0.15404	0.000509465	0.891089	0.14803	0.093924	0.259414
23.2	0.103195	0.000426377	0.135251	0.701294	0.332946	0.251301
23.3	0.170599	0.00054645	0.582363	0.342786	0.153318	0.290206
23.4	0.385177	0.000709612	0.471247	0.258947	0.616958	0.146092
23.5	0.194378	8.59052e-05	0.31375	0.775528	0.292101	0.181777
23.6	0.145585	0.000263946	0.694572	0.741999	0.622162	0.465287
23.7	0.198115	0.000148665	0.0798473	0.646887	0.472593	0.232119
23.8	0.435333	0.000420331	0.852465	0.742944	0.251852	0.162946
23.9	0.367037	0.000930596	0.808778	0.811246	0.486149	0.133125
24	0.0408352	0.000672577	0.392274	0.600905	0.592466	0.201698
24.1	0.203404	0.000494112	0.0496072	0.607745	0.218026	0.307086
24.2	0.265033	0.000601057	0.372572	0.245887	0.084517	0.189602
24.3	0.1455	0.000638374	0.915706	0.621896	0.625226	0.191048
24.4	0.33137	0.000470065	0.464052	0.524794	0.589249	0.182457
24.5	0.388978	0.000994189	0.719897	0.0172089	0.591828	0.206949
24.6	0.348239	0.000692454	0.65651	0.225202	0.105726	0.460662
24.7	0.184428	0.000226392	0.0269284	0.678015	0.193168	0.335542
24.8	0.0932868	0.000548713	0.752465	0.487259	0.557886	0.0092778
24.9	0.361546	0.000560829	0.583721	0.297685	0.646089	0.0039691
25	0.115404	0.000427625	0.357746	0.00418505	0.691674	0.120183
25.1	0.110268	0.000213816	0.414191	0.12825	0.233944	0.125733
25.2	0.268123	0.000522742	0.352264	0.846379	0.40911	0.00148411
25.3	0.0362597	0.000954159	0.701671	0.811571	0.0931972	0.371527
25.4	0.353086	0.00099261	0.236526	0.214722	0.657047	0.305169
25.5	0.14313	0.000626579	0.814437	0.163956	0.216774	0.178975
25.6	0.0262958	0.000664539	0.780207	0.357619	0.388248	0.139459
25.7	0.137658	0.00099222	0.925744	0.650523	0.472711	0.0279629
25.8	0.187702	0.000279172	0.716357	0.297254	0.286152	0.492517
25.9	0.28884	0.000201953	0.893091	0.0923432	0.357541	0.389505
26	0.115842	0.000893568	0.115454	0.217931	0.0191879	0.320889
26.1	0.0875074	0.000498836	0.697302	0.0516941	0.53329	0.377937
26.2	0.091755	0.000427382	0.596395	0.809141	0.470244	0.366313
26.3	0.186457	0.000487548	0.138638	0.172989	0.03581	0.206812
26.4	0.374723	0.000384414	0.937751	0.780988	0.486808	0.293405
26.5	0.292395	0.000277894	0.829054	0.613086	0.374716	0.153995
26.6	0.00294061	0.000223741	0.659847	0.611315	0.468184	0.213561
26.7	0.232061	0.000733097	0.363931	0.162111	0.533451	0.316688
26.8	0.334916	0.000708931	0.244102	0.434655	0.67576	0.173874
26.9	0.0834843	0.000544495	0.773658	0.0299483	0.220384	0.0318615
27	0.211088	2.11783e-05	0.635073	0.255848	0.690014	0.18868
27.1	0.219618	4.92869e-06	0.0140781	0.0970998	0.687594	0.419227
27.2	0.00960412	0.000320776	0.507637	0.691591	0.599916	0.374661
27.3	0.4239	1.4623e-05	0.88759	0.419561	0.642754	0.382384
27.4	0.0154017	0.000554963	0.0818801	0.308101	0.655879	0.254318
27.5	0.290141	0.000719917	0.271503	0.843883	0.604416	0.255054
27.6	0.465216	0.000299392	0.308107	0.614092	0.377057	0.0238786
27.7	0.452646	0.000721739	0.146335	0.6946	0.603352	0.358039
27.8	0.468322	0.000393184	0.658835	0.522911	0.376901	0.463893
27.9	0.48098	0.000370247	0.580584	0.829257	0.261488	0.00536405
28	0.0286552	0.000793066	0.105788	0.711031	0.435114	0.344004
28.1	0.394413	0.000918766	0.0152205	0.324994	0.581222	0.192891
28.2	0.396896	0.000396658	0.818832	0.418599	0.601524	0.0138052
28.3	0.361273	0.000242682	0.915249	0.583421	0.354034	0.119588
28.4	0.0137931	0.000664687	0.170312	0.561481	0.327229	0.224056
28.5	0.188873	0.000103596	0.302784	0.475682	0.187761	0.299228
28.6	0.389321	0.000754286	0.963406	0.737995	0.597778	0.182838
28.7	0.235968	0.000554353	0.645346	0.158425	0.686513	0.422773
28.8	0.122852	0.000651364	0.992729	0.510295	0.055699	0.478644
28.9	0.401495	0.00067835	0.889155	0.807592	0.6755	0.493992
29	0.386228	0.00013924	0.338396	0.0571467	0.199927	0.393025
29.1	0.278836	0.000237264	0.391939	0.547677	0.677947	0.460243
29.2	0.189158	0.000444543	0.253999	0.733276	0.572407	0.198936
29.3	0.315445	2.57958e-05	0.673073	0.18239	0.615961	0.474973
29.4	0.154645	0.000439459	0.0936481	0.163106	0.1791	0.361499
29.5	0.180173	0.000254235	0.501568	0.380249	0.412087	0.00867999
29.6	0.058928	0.00045458	0.962262	0.0750982	0.442659	0.349638
29.7	0.0677622	0.000645084	0.723209	0.661699	0.337238	0.323814
29.8	0.28769	0.000466789	0.296306	0.817513	0.456737	0.44416
29.9	0.195024	0.000345462	0.994503	0.704192	0.534545	0.313115
30	0.321999	0.000892855	0.804956	0.207979	0.265315	0.413685
30.1	0.373885	1.94277e-06	0.911115	0.376318	0.553886	0.0789032
30.2	0.174676	0.000733017	0.350622	0.587608	0.459988	0.283003
30.3	0.287658	0.000568477	0.0562345	0.814499	0.69786	0.00878626
30.4	0.229608	0.000617138	0.569438	0.455602	0.315491	0.0864049
30.5	0.351193	0.000756191	0.572656	0.397105	0.146026	0.357176
30.6	0.0902709	0.000955056	0.769063	0.188303	0.22674	0.138342
30.7	0.00888638	0.000994985	0.0329923	0.460668	0.479357	0.166646
30.8	0.435963	0.000857204	0.969607	0.312399	0.189892	0.0757016
30.9	0.355887	0.000411435	0.824827	0.831446	0.369181	0.138052
31	0.00287049	0.000861991	0.162303	0.0138126	0.512222	0.158549
31.1	0.0616675	0.000832872	0.5112	0.846154	0.454225	0.426778
31.2	0.477621	0.000728585	0.833168	0.601794	0.338794	0.178887
31.3	0.429493	0.00040556	0.347586	0.200189	0.0742921	0.487795
31.4	0.435864	0.000527167	0.1671	0.298342	0.152296	0.25557
31.5	0.478251	0.000857456	0.185368	0.807699	0.483238	0.0695919
31.6	0.0769819	0.000701201	0.293025	0.639739	0.110467	0.426681
31.7	0.354174	0.000534953	0.535742	0.0466928	0.0848268	0.236335
31.8	0.489753	0.000565505	0.232747	0.310357	0.0180431	0.356299
31.9	0.343853	0.000556393	0.912005	0.480002	0.353638	0.116804
32	0.406013	0.000225893	0.442072	0.586776	0.338037	0.244599
32.1	0.161905	0.000512286	0.224259	0.0636901	0.262817	0.0872126
32.2	0.182775	0.000100577	0.267975	0.265308	0.682807	0.462441
32.3	0.317756	0.000392514	0.745313	0.474391	0.483573	0.058609
32.4	0.0226861	6.28399e-05	0.673188	0.417478	0.126212	0.169541
32.5	0.0644057	8.04254e-05	0.02649	0.70492	0.0588393	0.377794
32.6	0.456649	0.000598091	0.981847	0.413063	0.055269	0.226224
32.7	0.357531	0.00086202	0.286512	0.549703	0.108827	0.463257
32.8	0.214828	0.000486107	0.720824	0.254634	0.22612	0.388471
32.9	0.0105456	8.80346e-05	0.76561	0.508489	0.493825	0.186369
33	0.40471	0.000485864	0.189246	0.300535	0.58577	0.0617545
33.1	0.189443	0.000270345	0.515175	0.0605855	0.661825	0.108266
33.2	0.188795	0.000502402	0.119277	0.40062	0.175803	0.337388
33.3	0.493392	0.000642245	0.0380736	0.821551	0.559353	0.194436
33.4	0.209001	0.000205736	0.245747	0.675752	0.652407	0.277714
33.5	0.214629	6.95333e-05	0.61431	0.780598	0.187097	0.164032
33.6	0.0289826	0.000557374	0.750403	0.259834	0.188627	0.110995
33.7	0.0910814	0.000624208	0.200183	0.394526	0.252103	0.356601
33.8	0.413531	0.000492717	0.671696	0.443453	0.55411	0.383359
33.9	0.172081	0.00095682	0.211046	0.0184298	0.130651	0.348748
34	0.107024	0.00056115	0.819473	0.468773	0.308885	0.188991
34.1	0.126382	0.000755397	0.496616	0.444531	0.101643	0.160624
34.2	0.307874	0.000797841	0.160504	0.727194	0.216557	0.142257
34.3	0.0990316	0.00037788	0.382005	0.141568	0.182363	0.430714
34.4	0.470278	0.0001018	0.957065	0.663212	0.138941	0.0576902
34.5	0.129923	0.000290963	0.68886	0.63995	0.114245	0.152389
34.6	0.0874769	0.000605637	0.627643	0.568291	0.489122	0.458224
34.7	0.449922	3.23181e-05	0.587576	0.133001	0.152613	0.390392
34.8	0.273461	7.89065e-05	0.305568	0.622252	0.329856	0.282507
34.9	0.220769	0.000114655	0.558882	0.413678	0.106445	0.264627
35	0.300912	0.000755944	0.577702	0.445202	0.483124	0.140926
35.1	0.0817974	0.000489595	0.880226	0.085329	0.117427	0.0401625
35.2	0.271094	0.000758314	0.524872	0.350776	0.506795	0.205899
35.3	0.289541	0.000209196	0.324398	0.703555	0.140993	0.142868
35.4	0.141858	0.000229913	0.0826613	0.313057	0.0228401	0.443408
35.5	0.445059	0.00022132	0.670823	0.301774	0.433833	0.0389161
35.6	0.440433	0.000434904	0.120831	0.414583	0.435	0.164331
35.7	0.489301	0.000572494	0.746219	0.734211	0.0654771	0.317058
35.8	0.107745	0.000726069	0.405523	0.474239	0.670371	0.326828
35.9	0.317469	0.000413661	0.837575	0.727443	0.0540731	0.246721
36	0.473486	0.000686353	0.167449	0.737638	0.249005	0.395429
36.1	0.205472	0.000599006	0.112848	0.551505	0.29029	0.120569
36.2	0.0833683	0.000383635	0.897401	0.290572	0.598062	0.332013
36.3	0.323517	0.000785328	0.18469	0.022636	0.0487159	0.346171
36.4	0.166535	0.000869647	0.644575	0.795705	0.587483	0.0427456
36.5	0.160926	0.000670482	0.731836	0.033641	0.309078	0.326692
36.6	0.427115	9.44428e-05	0.965607	0.0625883	0.0618734	0.382191
36.7	0.307755	0.000350672	0.467755	0.511445	0.399321	0.208538
36.8	0.465292	0.000622053	0.621668	0.485172	0.116672	0.422302
36.9	0.491128	0.000304758	0.894599	0.383451	0.677982	0.306792
37	0.325196	0.000653994	0.854898	0.757746	0.0777973	0.119463
37.1	0.414824	0.000394249	0.063894	0.721985	0.507648	0.105373
37.2	0.100208	0.000154101	0.505032	0.654525	0.334338	0.0881875
37.3	0.369645	0.000649299	0.502911	0.374916	0.456698	0.045725
37.4	0.264313	0.000276898	0.324093	0.330045	0.234563	0.481249
37.5	0.383366	0.000917076	0.90638	0.617883	0.297062	0.283178
37.6	0.0232554	0.000637721	0.396761	0.626191	0.691838	0.485601
37.7	0.458568	0.000961128	0.805986	0.660924	0.17537	0.00122641
37.8	0.00651252	0.000995575	0.0673678	0.13801	0.236696	0.125552
37.9	0.0592714	0.000194304	0.38455	0.408096	0.442164	0.126948
38	0.427884	0.000774039	0.414095	0.769853	0.503368	0.0780273
38.1	0.215023	0.000256106	0.738341	0.167102	0.153655	0.137101
38.2	0.261825	0.000766672	0.64158	0.0232233	0.137832	0.197903
38.3	0.348836	0.000916318	0.343886	0.363163	0.48683	0.350605
38.4	0.346759	0.000543918	0.133254	0.837195	0.416892	0.441409
38.5	0.134158	0.000318957	0.738868	0.756614	0.283297	0.476129
38.6	0.0059122	0.000785243	0.717743	0.647084	0.0425954	0.205099
38.7	0.0318919	0.000280532	0.813068	0.429353	0.367261	0.0789074
38.8	0.114984	0.00046887	0.564362	0.18702	0.364429	0.0787119
38.9	0.420464	0.000387092	0.304774	0.489674	0.521142	0.314109
39	0.224476	0.000533388	0.133252	0.573738	0.256612	0.22222
39.1	0.295322	0.000929032	0.775565	0.566946	0.0663975	0.0722656
39.2	0.318635	0.000249934	0.659746	0.525197	0.299749	0.478876
39.3	0.0121243	0.000668619	0.341287	0.0617126	0.340465	0.0840999
39.4	0.247816	0.000104747	0.495901	0.387848	0.350671	0.0857757
39.5	0.200583	0.000835913	0.0608765	0.0595579	0.0138419	0.313686
39.6	0.451201	0.000116222	0.236608	0.456906	0.507247	0.39089
39.7	0.0228474	0.000517518	0.916819	0.326916	0.320456	0.416458
39.8	0.00874533	0.000397624	0.100838	0.0122308	0.325877	0.242499
39.9	0.444276	0.000494252	0.901415	0.109387	0.67427	0.244778
40	0.0445952	0.000991464	0.858968	0.562718	0.491291	0.073822
40.1	0.329647	2.5263e-05	0.814053	0.0633999	0.203252	0.138903
40.2	0.118134	0.000876107	0.0315138	0.270428	0.646013	0.397648
40.3	0.0564321	0.000813489	0.613487	0.653093	0.0333213	0.32955
40.4	0.336633	0.000961235	0.775446	0.290832	0.0156872	0.16678
40.5	0.414335	0.000988821	0.068858	0.0714359	0.31875	0.498861
40.6	0.108828	5.61178e-05	0.421107	0.32071	0.503134	0.312854
40.7	0.0360307	0.00097874	0.572007	0.0216745	0.38432	0.0546251
40.8	0.219126	0.000967389	0.454139	0.399832	0.141265	0.085187
40.9	0.357836	3.8218e-05	0.192607	0.797452	0.498866	0.193413
41	0.0261053	0.000247583	0.0439882	0.342692	0.696535	0.233268
41.1	0.416256	0.000452517	0.505102	0.693162	0.68011	0.242209
41.2	0.075503	0.000276107	0.581007	0.1439	0.565657	0.175752
41.3	0.337232	0.000782663	0.764786	0.601597	0.653259	0.25874
41.4	0.383227	0.000641618	0.915103	0.218577	0.526358	0.107716
41.5	0.301867	0.000568688	0.954907	0.628904	0.129689	0.094066
41.6	0.0329078	0.000214368	0.45929	0.403306	0.181395	0.479409
41.7	0.191938	0.000328258	0.792619	0.549105	0.599221	0.493392
41.8	0.446587	0.000304346	0.410674	0.37513	0.463396	0.0439716
41.9	0.333178	0.000613272	0.428314	0.789219	0.692254	0.25674
42	0.10139	0.000635781	0.471966	0.372558	0.568576	0.276543
42.1	0.495831	0.000142207	0.423697	0.595725	0.449664	0.0858498
42.2	0.108169	0.00060068	0.105688	0.413006	0.467527	0.166456
42.3	0.0849958	0.000574634	0.626628	0.694316	0.373192	0.47693
42.4	0.439937	0.000174887	0.378464	0.066772	0.174872	0.272838
42.5	0.297418	0.000761774	0.167169	0.720415	0.642049	0.148057
42.6	0.429076	0.000209447	9.12657e-05	0.229705	0.54257	0.00323939
42.7	0.187768	0.000391265	0.197483	0.617264	0.023173	0.272201
42.8	0.105077	0.000259497	0.40575	0.0208701	0.115694	0.333278
42.9	0.445847	0.000903828	0.0515062	0.00363082	0.57629	0.278708
43	0.167866	0.000733297	0.749001	0.291805	0.280482	0.477241
43.1	0.122299	6.11994e-05	0.971165	0.601974	0.0999681	0.107313
43.2	0.368348	0.000923642	0.62219	0.721528	0.349532	0.23162
43.3	0.359833	0.000659788	0.54816	0.836144	0.425471	0.223342
43.4	0.345682	0.000107984	0.57283	0.345041	0.332894	0.167746
43.5	0	0	0	0	0	0
43.6	0.802301	0.35094	1.2407	0.865563	0.909203	0.411506
43.7	0.837526	0.702431	0.495844	0.831161	0.416242	0.166283
43.8	0.483519	1.05309	0.941209	0.515326	0.816036	1.3998
43.9	0.821763	1.40375	0.243743	2.14692	1.92807	1.20462
44	2.06366	1.75457	0.764718	1.83287	0.85448	1.23571
44.1	2.7337	2.10515	3.39218	0.966788	2.60339	2.40842
44.2	2.1363	2.45643	2.88154	1.92869	1.81061	2.06109
44.3	2.30281	2.80723	3.32771	1.82778	3.3781	3.13896
44.4	3.13424	3.15742	2.49969	3.69113	3.0834	3.50488
44.5	3.71563	3.50859	4.22784	3.63715	4.31806	3.23321
44.6	3.69176	3.85933	4.90822	4.31319	4.43273	4.34052
44.7	4.19081	4.2098	4.73023	4.75335	4.23928	3.66153
44.8	4.34146	4.56046	4.72272	4.76835	5.35925	4.39521
44.9	4.47069	4.9119	5.53664	5.65337	5.01825	4.91686
45	5.48413	5.26208	4.66457	5.04064	5.03935	5.67829
45.1	5.84592	5.6133	6.80227	5.453	6.40817	5.77679
45.2	5.50345	5.9639	6.59077	6.49197	5.5094	6.09159
45.3	6.94596	6.31502	7.36235	5.86592	6.39661	6.05057
45.4	6.75088	6.66565	6.14922	6.93627	6.38919	6.61739
45.5	7.17824	7.01612	8.11937	5.9074	7.72448	6.7407
45.6	7.84804	7.36726	6.33738	8.04078	8.18416	6.89023
45.7	7.41415	7.71819	9.02964	7.26431	7.50011	8.03217
45.8	8.20407	8.06843	8.72926	7.65043	8.31945	7.90862
45.9	8.30586	8.42012	9.14152	9.31698	7.75008	8.41257
46	9.28598	8.77033	7.89343	7.75122	8.44692	8.48272
46.1	8.78345	9.12127	8.32147	9.9897	9.24093	9.49604
46.2	9.55057	9.47257	10.1888	9.33772	9.38869	8.83472
46.3	10.4236	9.82337	9.82054	9.55933	8.97675	10.3307
46.4	9.77931	10.1739	9.81156	9.70577	10.1225	10.5814
46.5	10.3503	10.5244	11.3944	10.1721	10.4268	10.718
46.6	10.2165	10.8755	9.88407	10.0888	11.1308	11.0161
46.7	10.8432	11.2258	11.3213	10.3252	11.395	11.0426
46.8	12.1353	11.5769	12.1819	11.8535	10.9393	11.5549
46.9	11.8565	11.9275	10.9702	11.9136	11.0187	11.8697
47	12.5135	12.2785	11.6627	11.6514	11.5354	12.9286
47.1	12.768	12.6291	11.7085	12.9151	12.5136	12.6919
47.2	13.1993	12.9799	12.3696	12.1391	13.6727	12.6608
47.3	13.2006	13.3306	12.6122	13.0447	12.6985	12.7967
47.4	13.9868	13.6814	12.9113	14.7584	13.9972	13.9105
47.5	13.8835	14.0327	15.3035	14.4302	13.8023	14.5676
47.6	14.3051	14.3831	14.3482	14.6038	13.6845	14.0815
47.7	15.307	14.7338	13.8876	14.5258	14.534	14.5937
47.8	15.517	15.0845	15.1155	14.2669	14.7876	15.0904
47.9	15.7053	15.4361	14.7918	16.3705	15.7636	15.4406
48	16.1053	15.7866	15.4924	16.0048	15.4443	15.2529
48.1	16.0494	16.1375	16.5329	15.4232	16.1546	15.6846
48.2	17.0121	16.4885	16.6818	17.0999	16.6252	16.069
48.3	17.4761	16.8384	16.3464	16.2723	16.5981	16.3305
48.4	17.5	17.1899	17.9083	17.5197	17.5811	17.8282
48.5	18.189	17.5406	16.2158	17.461	16.9626	17.157
48.6	18.1239	17.8913	18.3173	18.5003	17.2543	17.6429
48.7	18.7592	18.2426	17.0606	18.5373	17.5366	17.8468
48.8	18.5772	18.5928	19.4367	17.8083	17.6943	18.2756
48.9	19.561	18.9436	18.1232	19.0844	18.1518	18.8916
49	19.534	19.2945	20.0155	18.1451	18.4396	18.888
49.1	19.3262	19.6451	19.9537	19.5689	20.3995	19.1243
49.2	20.5423	19.9963	19.7436	18.9878	19.9897	20.2182
49.3	19.4351	20.0006	19.7603	19.7791	20.0026	20.0967	0.0282727	0.0120137	0.0110737	0.000101227	0.00480765	0.0282727
49.4	19.9258	20.0004	19.5653	19.8073	19.3443	20.6312	0.00372971	0.0217533	0.00965604	0.0328069	0.0315409
49.5	19.9679	20.0006	20.0077	20.4261	20.0007	19.5001	0.00163414	0.000354006	0.0212754	8.37638e-06	0.0250213
49.6	19.9525	20.0005	21.1598	19.8035	19.4081	19.9555	0.00240334	0.0579613	0.00984966	0.0296199	0.00225368
49.7	19.5139	20.0004	20.6004	20.9244	20.2678	19.7098	0.0243206	0.0300006	0.0462012	0.013373	0.0145262
49.8	20.5515	20.0005	20.4927	18.9941	19.5625	20.4032	0.0275483	0.0246094	0.0503176	0.0218991	0.0201365
49.9	19.3699	20.0001	19.5027	19.5751	19.2657	19.9933	0.031512	0.0248717	0.0212499	0.0367235	0.000340212
50	20.2597	20.0003	21.3045	20.1128	20.6516	20.6279	0.0129704	0.0652081	0.00562282	0.0325619	0.0313793
50.1	20.6752	20.0004	19.3973	19.5446	20.8394	19.7224	0.0337412	0.0301531	0.0227907	0.0419486	0.0139008
50.2	19.6932	20.001	20.0036	19.7173	20.0285	20.293	0.0153882	0.000130046	0.0141837	0.00137471	0.0146004
50.3	20.0381	20.0002	20.3687	19.3365	20.4285	20.0527	0.00189673	0.0184289	0.033182	0.021417	0.00262782
50.4	19.3849	20.0005	21.169	19.0689	20.4956	20.077	0.030781	0.0584198	0.0465779	0.0247517	0.00382393
50.5	19.4891	20.0002	20.782	20.7894	19.814	20.3685	0.0255541	0.0390926	0.0394621	0.00930997	0.0184183
50.6	20.2222	20.0006	20.0924	20.2761	19.9959	20.3187	0.0110763	0.00458912	0.0137711	0.000239321	0.0159016
50.7	20.2867	20.001	20.0751	20.2208	20.6111	20.0957	0.0142828	0.00370401	0.0109897	0.030503	0.00473339
50.8	20.3057	20.0003	18.7606	19.9843	19.3098	19.3992	0.0152708	0.0619846	0.000796692	0.0345231	0.0300535
50.9	20.1121	20.0008	20.1332	20.3303	20.0262	19.9134	0.0055614	0.006621	0.0164747	0.00127045	0.00437025
51	19.3253	20.0008	18.8408	20.5337	20.8605	19.8092	0.0337718	0.057996	0.026644	0.0429846	0.00957809
51.1	19.9069	20.0005	18.6853	19.1175	20.168	20.3442	0.00468052	0.065757	0.0441458	0.0083761	0.017185
51.2	19.67	20.0003	20.3703	20.3962	19.6495	19.897	0.0165116	0.018499	0.0197945	0.0175391	0.00516276
51.3	20.0658	20	21.1267	20.0321	20.2706	19.8189	0.00328954	0.0563348	0.00160527	0.0135302	0.00905875
51.4	19.8869	20.0007	20.2595	20.7475	20.8423	20.1498	0.00568877	0.0129413	0.0373392	0.0420785	0.00745413
51.5	20.5391	20.0002	19.0866	19.696	19.0834	20.4543	0.0269447	0.0456803	0.0152076	0.0458373	0.022705
51.6	20.531	20.0009	20.2969	20.1332	19.5792	20.3018	0.0265037	0.0147952	0.00661349	0.0210861	0.0150432
51.7	20.0497	20.0006	20.2617	20.3044	20.7339	20.4485	0.00245529	0.0130556	0.0151928	0.0366652	0.0223957
51.8	20.3043	20.0008	21.2162	20.7398	19.8844	19.3892	0.0151778	0.0607676	0.0369523	0.00581587	0.0305758
51.9	19.8119	20.0006	20.4732	19.9402	20.0369	19.4046	0.0094354	0.0236282	0.00301948	0.00181279	0.0297981
52	20.5952	20.0002	20.7232	19.5894	20.6493	20.0587	0.0297514	0.0361484	0.0205402	0.0324555	0.00292565
52.1	19.8838	20.0006	20.0757	20.5118	19.3064	19.6825	0.00583826	0.00375363	0.025559	0.0347069	0.0159048
52.2	19.5971	20.0009	20.7145	20.8286	19.2063	19.3706	0.020188	0.0356789	0.0413858	0.0397286	0.0315156
52.3	19.6451	20.0007	20.1607	19.7164	19.199	19.9899	0.0177791	0.00799666	0.0142141	0.0400827	0.000538697
52.4	20.2383	20.0004	20.3906	20.6086	19.9834	19.9869	0.0118937	0.019509	0.0304118	0.00084907	0.000672769
52.5	20.1115	20.0007	20.1879	19.8428	20.3704	20.2437	0.00553992	0.00936076	0.00789609	0.0184869	0.0121501
52.6	19.3225	20	20.6049	20.2839	20.6328	19.7266	0.0338752	0.0302468	0.0141951	0.0316408	0.0136691
52.7	20.2839	20.001	19.1258	20.0175	19.0936	19.4232	0.0141459	0.0437581	0.000825093	0.0453653	0.0288867
52.8	19.5985	20.0002	19.8302	20.6743	20.8424	19.9577	0.0200828	0.00849673	0.0337073	0.0421107	0.00212208
52.9	19.597	20.0009	20.4557	20.995	19.6138	20.0988	0.0201932	0.0227396	0.0497034	0.019351	0.0048978
53	19.7942	20.0004	18.9795	19.5247	20.2527	19.6569	0.0103092	0.0510441	0.0237822	0.0126151	0.0171715
53.1	20.4887	20.0002	19.5092	20.0184	19.1108	20.3625	0.024426	0.0245525	0.000910694	0.0444704	0.0181168
53.2	19.6935	20.0001	19.0439	19.079	19.8945	20.3445	0.0153277	0.0478107	0.0460528	0.00527934	0.0172223
53.3	19.6832	20.0009	20.5236	19.7389	19.3967	19.624	0.0158845	0.0261297	0.0131	0.0302127	0.018847
53.4	20.0806	20.0005	20.0348	20.7991	19.5099	20.5902	0.00400797	0.00171631	0.0399317	0.0245274	0.0294848
53.5	20.5183	20.0006	20.1508	21.0188	20.7959	20.133	0.0258854	0.00751273	0.0509105	0.039764	0.0066195
53.6	19.3727	20.0003	19.9137	20.0834	19.6941	20.3442	0.0313819	0.00433369	0.00415556	0.0153099	0.0171935
53.7	19.5409	20.0004	18.7961	18.9231	19.9459	19.9182	0.0229725	0.0602115	0.0538634	0.00272229	0.00410777
53.8	20.2301	20.0008	18.8116	20.304	19.739	20.2714	0.0114641	0.0594585	0.0151607	0.0130895	0.0135271
53.9	20.3791	20.0006	21.1092	21.0203	20.8315	19.8496	0.0189213	0.0554276	0.0509807	0.0415419	0.00755277
54	20.5199	20.0005	20.7412	19.0215	19.4797	19.3589	0.0259678	0.0370328	0.04895	0.0260368	0.0320807
54.1	20.1581	20.0003	19.5816	20.4514	20.4867	20.1581	0.00788764	0.0209351	0.0225524	0.0243204	0.00788748
54.2	20.598	20.0003	19.2184	19.2993	19.97	20.0257	0.0298855	0.0390901	0.0350469	0.00151479	0.00127164
54.3	20.3767	20.0001	20.0237	20.9661	19.9763	19.4651	0.0188291	0.00117584	0.0482965	0.00119003	0.02675
54.4	19.9907	20.0001	20.5729	21.0185	19.5587	20.5794	0.000468905	0.0286388	0.050918	0.0220679	0.0289678
54.5	19.6259	20.0001	19.4337	21.0185	19.1096	20.3382	0.018708	0.0283225	0.0509168	0.0445275	0.0169028
54.6	19.504	20.0005	19.9522	21.1504	19.3446	20.1786	0.0248239	0.00241829	0.0574923	0.0327942	0.00890204
54.7	19.5488	20.0002	20.36	20.6575	19.0982	19.7787	0.022567	0.0179891	0.0328643	0.0450997	0.0110726
54.8	20.5499	20.0007	18.8205	20.4736	20.1934	19.7572	0.0274591	0.0590081	0.0236472	0.00963606	0.012174
54.9	19.9357	20.0004	19.0433	19.0881	20.2982	20.2119	0.00323165	0.0478523	0.0456109	0.0148934	0.0105742
55	19.4354	20.0002	20.2907	19.9255	20.5842	19.7259	0.02824	0.0145227	0.00373898	0.0291988	0.0137164
							0.0338752	0.065757	0.0574923	0.0458373	0.0320807
